# Supplementary material for: Economic evaluation of point-of-care testing and treatment for sexually transmitted and genital infections in pregnancy in low- and middle-income countries: A systematic review
Source: PLoS One. 2021 Jun 17;16(6):e0253135. doi: 10.1371/journal.pone.0253135 (PMC8211269; doi:10.1371/journal.pone.0253135)
Supplement: S1 Dataset — (XLSX) [file pone.0253135.s002.xlsx]

## Sheet: Data Extraction
Author and Reference number	Study setting	LMIC classification	Infection studied	Economic evaluation type	Currency results presented in	exchange rate base year	Time Horizon	Comparator	Model utilised	Perspective	Cost components	Health Outcomes	Drivers of cost and cost-effectiveness	key findings	Results	cost-effectiveness decision rule	Drivers of cost and cost-effectiveness (make more specific- not grouped)	generalisability of results	percentage difference between baseline (or least cost-effective outcome) and most cost-effective outcome
Shelley et al (2015) [52]	Zambia	Middle Income	Syphilis	Partial	USD	2012	One year or less	Rapid Syphilis Test (RST) rollout vs. RST pilot	step down and ingredients based	Provider	1. Test 2. Staff 3. Treatment 4. Supplies/ Consumables 5. Transport 6. Supervision 7. Quality Assurance and Control	Not applicable	1. Cost 2. Test/ Screening coverage 3. Supply wastage	RST rollout had higher costs than RST pilot	Pilot period • Average unit cost/woman tested: USD 1.49 • Average unit cost/woman treated: USD 14.12 Rollout period • Average unit cost/woman tested: USD 4.84 • Average unit cost/woman treated: USD 72.73	Avergae cost per woman screened is lower than the baseline average cost per woman screened (Pilot program)	1. Cost (RST test kit price) 2. Test/ Screening coverage 3. Supply wastage 4. Lifetime of project 5. Type of blood collection	not stated	105.5% (test); 135% (treated)
Sweeney et al (2014) [51]	Tanzania	Low Income	Syphilis	Partial	USD	2010	One year or less	RST vs. Rapid Plasma Reagin (RPR)	step down and micro costing model	Provider	1. Test 2. Staff 3. Treatment 4. Supplies/ Consumables 5. Training 6. IEC material	Not applicable	1. Test/ Screening coverage 2. Supply wastage 3. Time taken to test	RST had higher costs than RPR	RPR • Average cost/woman tested: USD 2.32 • Average cost/woman treated: USD 12.96 RST • Average cost/woman tested: USD 1.92 • Average cost/woman treated: USD 21.40	Avergae cost per woman screened is lower than the baseline average cost per woman screened (RPR)	1. Test/ Screening coverage 2. Supply wastage 3. Time taken to test	not stated	18.9% (test); 49.1% (treat)
Obure et al (2017) [60]	Colombia	Middle Income	Syphilis and HIV	Partial	USD	2015	One year or less	Dual HIV and Syphilis point-of-care test (dRDT) vs. HIV point-of-care test (hRDT) and RST	step down and ingredients based	Provider	1. Test 2. Staff 3. Treatment 4. Supplies/ Consumables	Not applicable	No sensitivity analysis	RST (and hRDT) had lower costs than dRDT	RST (only syphilis included in the analysis, results for HIV were excluded) • Average Unit Cost/woman tested: USD 10.26 • Average Unit Cost/woman treated: USD 607.99. dRDT • Average Unit Cost/woman tested: USD 15.89 • Average Unit Cost/woman treated: USD 1859.26	Avergae cost per woman screened is lower than the baseline average cost per woman screened (single hRDT and RST)	No sensitivity analysis	not stated	43.1% (test); 101.4% (treat)
Levin et al (2007) [48]	Bolivia & Mozambique	Low- and Middle- Income	Syphilis	Partial	USD	2004	Not reported	RST vs. RPR	ingredients based	Provider	1. Test 2. Staff 3. Treatment 4. Supplies/ Consumables 5. Training 6. IEC material 7. Lab 8. Guidelines 9. Promotion	Not applicable	No sensitivity analysis	Mozambique: RST had higher costs than RPR Bolivia: RST had lower costs than RPR	Comparison made in urban settings, specifically where laboratory facilities are available RPR • Average Unit Cost/woman tested: USD 1.43 (Bolivia) and USD 0.91 (Mozambique) • Average Unit Cost/woman treated: USD 40.09 (Bolivia) and USD 12.25 (Mozambique) RST • Average Unit Cost/ woman tested: USD 1.91(Bolivia) and USD 1.05 (Mozambique) • Average Unit Cost/ woman treated: USD 40.77 (Bolivia) and U…	Avergae cost per woman screened is lower than the baseline average cost per woman screened (RPR)	No sensitivity analysis	not stated	28.7% (for testing in Bolivia) and 1.7% (for treating in Bolivia); 14.3% (for testing in Mozambique) and 9.3% (for treating in Mozambique)
Bristow et al (2016) [61]	Malawi	Low Income	Syphilis	Full	USD	2012	Lifetime	dRDT vs. 1. hRDT 2. hRDT and RST 3. hRDT and TPHA	markovian progression model	Societal	1. Test 2. Staff 3. Treatment 4. Patient out-of-pocket (OOP) expenses 5. Cost of delivery and immediate post-natal costs	Adverse pregnancy outcomes	1. Prevalance 2. Test/ Screening coverage 3. Risk of adverse outcome	dRDT had lower costs and was more effective than hRDT; hRDT; and RST; hRDT and TPHA in lab	Did not publish an ICER (or Cost/DALY as the difference between them are quite small) hRDT only • Total cost: USD 21 875 298 • Effectiveness: 110 875 DALY dRDT • Total cost: USD 21 479 390 • Effectiveness: 108 693 DALY hRDT and RST • Total cost: USD 21 864 363 • Effectiveness: 110 691 DALY hRDT and TPHA • Total cost: USD 21 893 483 • Effectiveness: 110 697 DALY	Incremental costs and DALYs is lower than the baseline (RST & hRDT; HIV only; hRDT &TPHA)	1. Prevalance 2. Test/ Screening coverage 3. Risk of adverse outcome	results generalisable in similar countries	1.9% (Total Cost); 2% (DALYs)
Owusu-Edusei et al (2011) [49]	Sub-Saharan Africa	Low- and Middle- Income	Syphilis	Full	USD	2008	Lifetime	Dual RST (dRST) vs. 1. RST 2. Onsite RPR 3. Lab based RPR and TPHA 4. No screening	cohort decision analysis model	Societal and Provider	1. Test 2. Staff (couselling) 3. Treatment 4. Patient OOP expenses 5. Cost of delivery and immediate post-natal costs	Adverse pregnancy outcomes	1. Cost 2. Test sensitivity (performance) 3. Cost associated with adverse pregnancy outcomes	dRST had lower costs but was less effective than RST; dRST had lower costs and was more effective onsite RPR; RPR and TPHA (lab); no screening	Did not publish an ICER (or Cost/DALY), as it may not have yielded a meaningful outcome Dual RST • Total cost: USD 79 000 • Effectiveness: 5 adverse pregnancy outcomes • DALYs: 42 RST • Total cost: USD 76 000 • Effectiveness: 2 adverse pregnancy outcomes • DALYs: 15 Onsite RPR • Total cost: USD 84 000 • Effectiveness: 11 adverse pregnancy outcomes • DALYs: 94 Offsite (lab based) RPR and TPHA • To…	Cost-savings are greater than the baseline and over-treatment rastes are lower than the baseline	1. Cost (RST test kit price) 2. Test sensitivity (performance) 3. Cost associated with adverse pregnancy outcomes	not stated	33% (Total Cost); 183.1% (DALYs)
Kuznik et al (2015) [53]	Latin America and Asia	Low- and Middle- Income	Syphilis	Full	USD	2012	Not reported	RST vs. No screening	decision analytic model	Provider	1. Test 2. Staff 3. Treatment	1. Neonatal death 2. Still birth 3. Congenital syphilis	Prevalance	RST cost-effective compared to comparator	Reported average ICERS No screening: Average ICER as not reported for either Asia or Latin America RST: Asia: average ICER was USD 53/ DALY averted; and Latin America: average ICER was USD 60/ DALY averted	WHO threshold (ICER below country's Gross Domestic Product (GDP) per capita	Prevalance	not stated	No baseline figure provided to calculate percentage difference
Terris-prestholt et al (2015) [57]	Peru, Tanzania and Zambia	Low- and Middle- Income	Syphilis	Full	USD	2012	Not reported	1. RPR 2. RST 3. dRST (and treat all positives) 4. dRST (only treat if nTrp is positive) 5. RST followed by RPR 6. RPR followed by RST 7. RST followed by dRST (and treat all positives) 8. RST followed by dRST (only treat if nTrp is positive) 9. MDA vs. No screening		Provider	1. Test 2. Staff 3. Treatment 4. Supplies/ Consumables 5. Fixed clinic costs 6. RPR equipment 7. System costs	1. Neonatal death 2. Still birth 3. Congenital syphilis	1. Prevalance 2. Cost 3. Test/ Screening coverage 4. Treatment coverage 5. Test positivity rate 6. Antenatal clinic attendance	Peru: RST cost-effective compared to comparators; Tanzania: RST not as cost-effective as MDA; Zambia: RST not as cost-effective as MDA	No screening Program: ICER: Reported as not applicable Most cost-effective outcomes: 1. Peru: RST ICER was USD 53.69/ DALY averted; 2. Tanzania: MDA ICER was USD 8.7/ DALY averted; and 3. Zambia: MDA ICER was USD 5/ DALY averted	ICER is lower than the baseline scenario (no screening program)	1. Cost (fixed clinic costs) 2. Test/ Screening coverage 3. RST positivity rate 4. Antenatal clinic attendance	alludes to generalisability of results, but not definitively	121.7% (for Peru); 167.5% (for Tanzania); 170.6 (for Zambia)
Kuznik et al (2013) [46]	Sub-Saharan Africa	Low- and Middle- Income	Syphilis	Full	USD		Not reported	RST vs. No screening	decision analytic model	Provider	1. Test 2. Staff 3. Treatment	1. Neonatal death 2. Still birth 3. Congenital syphilis	1. Prevalance 2. Cost 3. Test sensitivity (performance) 4. Treatment effectiveness 5. Discount rate	RST cost-effective compared to comparator	Reported average ICERS No screening program: Average ICER was not reported RST Average ICER was USD 11/ DALY	Threshold of an ICER less than Gross National Income (GNI) per capita	Robust model	not stated	No baseline ICER provided to calculate percentage difference
Rydzak and Goldie (2008) [50]	South Africa	Middle Income	Syphilis	Full	USD	2004	Lifetime	1. RST 2. RPR confirmed with TPHA vs. No screening	decision analytic model	Not reported	1. Test 2. Staff 3. Treatment 4. Supplies/ Consumables 5. Patient OOP expenses 6. Cost of delivery and immediate post-natal costs	1. Neonatal death 2. Still birth 3. Congenital syphilis 4. Low birthweight (LBW) 5. Miscarriage	1. Cost 2. Test sensitivity (performance) 3. Cost associated with adverse pregnancy outcomes	RST cost-effective compared to comparators	No screening program • Discounted costs saved/1000 women: USD 110 220 RPR • Discounted costs saved/1000 women: USD 161 310 RST (dominates) • Discounted costs saved/1000 women: USD 170 030	Cost-savings are greater than the baseline scenario (no screening program)	1. Cost (labour, RST test kit price and other supplies) 2. Test sensitivity (performance) 3. Cost associated with adverse pregnancy outcomes	results not generalisable to other settings or scenarios	2
Schackman et al (2007) [56]	Haiti	Low Income	Syphilis	Full	USD	2004	Not reported	RST vs. 1. Syndromic management (in rural setting) 2. RPR (in urban setting)	decision analytic model	Societal (CEA) and Provider (Scale up)	1. Test 2. Staff 3. Treatment 4. Patient OOP expenses	1. Neonatal death 2. Still birth 3. Congenital syphilis	1. Prevalance 2. Test sensitivity (performance)	RST cost-effective compared to comparators	Rural setting: RPR: ICER was USD 10.64/ DALY RST: ICER was USD 6.83/ DALY Urban setting: RST: ICER was USD9.95/DALY	Thresholds (1)ICER lower than USD50/DALY recommended for health interventions in resource- poor countries; and (2) ICER lower than the GDP per capita of country where intervention is being implemented	1. Prevalance 2. Test sensitivity (performance)	results generalisable to HIV scale-up in resource poor settings	No baseline ICER provided to calculate percentage difference
Vickerman et al (2006) [58]	Tanzania	Low Income	Syphilis	Full	USD	2005	Not reported	RST (4 types of tests) vs. RPR		Not reported	1. Test 2. Staff 3. Treatment	Adverse birth outcomes	Test sensitivity (performance)	RST cost-effective compared to comparators	Test using serum: RPR • Cost/DALY: USD 12/DALY RST (Determine) • Cost/DALY: USD 17/DALY Test using whole blood: RPR • Cost/DALY: USD 16.8/DALY RST (Determine) • Cost/DALY: USD 14.1/DALY	Threshold cost-effectiveness ratio is lower than the baseline (RPR test)	Test sensitivity (performance)	not stated	19.2% (using serum) and 32.5% (using whole blood)
Blandford et al (2007) [47]	South Africa	Middle Income	Syphilis	Full	USD	2002	One year or less	1. Off-site RPR then TPHA; 2. Onsite RPR 3. RST vs. No screening	decision analytic model	Provider	1. Test 2. Staff 3. Treatment 4. Supplies/ Consumables	Congenital syphilis	1. Prevalance 2. Test sensitivity (performance) 3. Relative distribution of active/latent syphilis	RST cost-effective compared to comparators	Off-site RPR and confirmatory TPHA • Cases averted: 18 • Cost/case averted: USD 82 per case. Onsite RPR • Cases averted: 16 • Cost/case averted: not published (but states “dominated” RST • Cases averted: 27 • Cost/case averted: USD104 per case.	ICER is lower than the baseline scenario (no screening program)	1. Prevalance 2. Test sensitivity (performance) 3. Relative distribution of active/latent syphilis	not stated	0.338
Mallma et al (2016) [55]	Peru	Middle Income	Syphilis	Full	USD	2006	Not reported	RST vs. RPR		Not reported	1. Test 2. Staff 3. Treatment 4. Supplies/ Consumables	Adverse birth outcomes	1. Prevalance 2. Cost 3. Test positivity rates 4. Test/ Screening coverage 5. Number of hours worked	RST cost-effective compared to comparator	RST • Cost/DALY averted: USD 46/ DALY averted RPR • Cost/DALY averted: USD 109/ DALY averted	WHO threshold (ICER is below the country's GDP per capita)	1. Prevalance 2. Cost 3. Test positivity rates 4. Test/ Screening coverage 5. Number of hours worked	not stated	0.813
Romoren et al (2007) [59]	Botswana	Middle Income	Chlamydia	Full	USD	2012	One year or less	1. syndromic management and Azithromycin treatment; 2. point-of-care testing and Erythromycin treatment; 3. point-of-care testing and Azithromycin treatment vs. Syndromic management and Erythromycin treatment	decision analytic model	Provider	Point-of-care testing and treatment: 1. Test 2. Staff 3. Treatment Syndromic management: 1. Staff 2. Treatment 3. Training 4. Supervision	1. Neonatal death 2. Still birth 3. Congenital syphilis	1. Prevalance 2. Cost 3. Test sensitivity (performance) 4. Probability of partner notification	point-of-care test combined with Azithromycin treatment cost-effective compared to comparators	Syndromic Management • Cases cured (erythromycin): 800 • Cost/ cured case (erythromycin): USD 66 • Cases cured (azithromycin): 1500 • Cost/ cured case (azithromycin): USD 21 point-of-care test (0.75 sensitivity- base case) • Cases cured (erythromycin): 3200 • Cost/ cured case (erythromycin): USD 35 • Cases cured (azithromycin): 3500 • Cost/ cured case (azithromycin): USD 31	Willingness-to-pay threshold (cost-effectiveness ratio is lower than the willingness to pay threshold)	Cost-effectiveness of point-of-care testing for Chlamydia 1. Prevalance 2. Cost (point-of-care test) 3. Test sensitivity (performance) 4. Probability of partner notification	results generalisable to other sub Saharan countries	62.5% (using erithromycin) and 94.9% (using azithromycin)
Larson et al (2014) [54]	Zambia	Middle Income	Syphilis	Full	USD	2012	One year or less	No screening program vs. 1. 62% of antenatal care attendees tested, only 10% of positive cases were treated; 2. 62% of antenatal care attendees tested, all positive cases were treated; and 3. All antenatal care attendees tested and all positive cases were treated	decision analytic model	Provider	1. Test 2. Staff 3. Treatment 4. Supplies/ Consumables 5. Training	1. Neonatal death 2. Still birth	1. Prevalance 2. Cost 3. Number of antenatal clinic attendees tested and treated 4. Staff time	RST (testing and treating all antenatal clinic attendees) cost-effective compared to comparators)	Evaluation study conditions (62% of antenatal clinic (ANC) attendees tested and 10% of positive cases treated): • USD628/ DALY avoided 62% of ANC attendees tested and all positive cases treated: • USD66/ DALY avoided All ANC attendees tested and all positive cases treated: • USD60/ DALY avoided	ICER is lower than the baseline scenario	1. Prevalance 2. Cost (training) 3. Number of antenatal clinic attendees tested and treated 4. Staff time	results not generalisable to other settings or scenarios	1.651
